# Supplementary material for: What makes interventions aimed at improving dietary behaviours successful in the secondary school environment? A systematic review of systematic reviews
Source: Public Health Nutr. 2022 Mar 31;25(9):2448–64. doi: 10.1017/S1368980022000829 (PMC9991643; doi:10.1017/S1368980022000829)
Supplement: Supplementary file 1 [file S1368980022000829sup.zip]

Archive with 2 entries (2 files):
- S1368980022000829sup001.docx
- S1368980022000829sup002.doc
